# Supplementary material for: Uniting Statistical and Individual-Based Approaches for Animal Movement Modelling
Source: PLoS One. 2014 Jun 30;9(6):e99938. doi: 10.1371/journal.pone.0099938 (PMC4076191; doi:10.1371/journal.pone.0099938)
Supplement: Data S1 — Supporting data. (ZIP) [file pone.0099938.s002.zip]

Archive with 5 entries (4 files):
- data_caribou.csv
- __MACOSX/
- __MACOSX/._data_caribou.csv
- metadata.csv
- __MACOSX/._metadata.csv
